# Supplementary material for: Long-Term Impact of COVID-19 on Heart Rate Variability: A Systematic Review of Observational Studies
Source: Healthcare (Basel). 2023 Apr 11;11(8):1095. doi: 10.3390/healthcare11081095 (PMC10137929; doi:10.3390/healthcare11081095)
Supplement: Supplementary file 1 [file healthcare-11-01095-s001.zip]

Archive with 3 entries (3 files):
- healthcare-2327082-supplementary/Supplementary S1.pdf
- healthcare-2327082-supplementary/Supplementary S2.pdf
- healthcare-2327082-supplementary/Supplementary S3.pdf
